# Supplementary material for: Identification and Expression Analysis of CCCH Zinc Finger Proteins in Mulberry (Morus alba)
Source: Int J Mol Sci. 2025 Sep 28;26(19):9490. doi: 10.3390/ijms26199490 (PMC12524820; doi:10.3390/ijms26199490)
Supplement: Supplementary file 1 [file ijms-26-09490-s001.zip]

Archive with 11 entries (10 files):
- Supplementary Materials/
- Supplementary Materials/Figure S1.tif
- Supplementary Materials/Table S1.doc
- Supplementary Materials/Table S2.doc
- Supplementary Materials/Table S3.doc
- Supplementary Materials/Table S4.doc
- Supplementary Materials/Table S5.doc
- Supplementary Materials/Table S6.doc
- Supplementary Materials/Table S7.xls
- Supplementary Materials/Table S8.xls
- Supplementary Materials/Table S9.xls
