# Supplementary material for: Identification and Expression Analysis of CCCH Zinc Finger Proteins in Mulberry (Morus alba)
Source: Int J Mol Sci. 2025 Sep 28;26(19):9490. doi: 10.3390/ijms26199490 (PMC12524820; doi:10.3390/ijms26199490)
Supplement: Supplementary file 1 [file ijms-26-09490-s001.zip › Supplementary Materials/Table S7.xls]

## Sheet: Sheet1
Table S7 Promoter analysis of CCCH proteins in mulberry.
	type	Plant growth and development									Phytohormone responsive									Abiotic and biotic stresses
	Element	circadian	O2-site	CAT-box	GCN4_motif	AACA_motif	RY-element	HD-Zip 1		MSA-like	TGA-element	ABRE	P-box/GARE-motif	TCA-element	TGACG-motif	TATC-box	AuxRR-core	TGA-box		ARE	TC-rich repeats	LTR	MBS	GC-motif	WUN-motif
	Function	cis-acting regulatory element involved in circadian control	cis-acting regulatory element involved in zein metabolism regulation	cis-acting regulatory element related to meristem expression	cis-regulatory element involved in endosperm expression	involved in endosperm-specific negative expression	cis-acting regulatory element involved in seed-specific regulation	element involved in differentiation of the palisade mesophyll cells	合计	cis-acting element involved in cell cycle regulation	auxin-responsive element	cis-acting element involved in the abscisic acid responsiveness	gibberellin-responsive element	cis-acting element involved in salicylic acid responsiveness	cis-acting regulatory element involved in the MeJA-responsiveness	cis-acting element involved in gibberellin-responsiveness	cis-acting regulatory element involved in auxin responsiveness	part of an auxin-responsive element	合计	cis-acting regulatory element essential for the anaerobic induction	cis-acting element involved in defense and stress responsiveness	cis-acting element involved in low-temperature responsiveness	MYB binding site involved in drought-inducibility	enhancer-like element involved in anoxic specific inducibility	wound-responsive element	合计
56	MaC3H1	1	2						3		1	8	1						10	1	1					2
32	MaC3H2			1					1		1	3	1	2					7		1	1				2
1	MaC3H3								0			4	1	1					6	4	1		1			6
25	MaC3H4								0				1	1					2	2						2
18	MaC3H5			1					1		2	4		3					9	1	1	1	2			5
49	MaC3H6	1							1			2	1						3	5		1				6
21	MaC3H7								0			1							1							0
24	MaC3H8		2						2		1	2				1			4	1		1				2
14	MaC3H9								0		5	1	1						7	3	3	1	2			9
55	MaC3H10			1					1		1					1			2	1				1		2
52	MaC3H11	1	1						2		2	4	1	1					8	1						1
23	MaC3H12								0			1	1	2					4	3	1	2			1	7
48	MaC3H13				1				1			5	1						6	1			1			2
51	MaC3H14								0			5		1					6	4	1					5
40	MaC3H15				1	1	1		3			3		1					4	1						1
50	MaC3H16	1		1					2		1	3							4	3	2		6			11
47	MaC3H17	2							2		2	3				1	1		7	2						2
33	MaC3H18							1	1		1	3		2					6	4						4
10	MaC3H19								0		1	2	1						4	1	1		3	1		6
12	MaC3H20								0		1	2							3							0
38	MaC3H21			1					1		1	5	1	3		1			11	3		1	1			5
5	MaC3H22		1						1		1								1	1	2	3				6
7	MaC3H23	1	1						2			3	3						6	2		1	2			5
39	MaC3H24		2						2			5	1	1					7	1		1				2
54	MaC3H25					1	1		2	1		2	1						3	2		1	3			6
28	MaC3H26								0	1		6		1					7	4						4
11	MaC3H27								0			3							3		1	1		1		3
45	MaC3H28								0		1	1					1		3	3	1	2				6
37	MaC3H29	1	1					1	3			1	3						4	1		1				2
9	MaC3H30		1						1		10		1				1		12				1			1
4	MaC3H31			3					3		1	3	1						5	3				1		4
42	MaC3H32	1			1	2			4		1	1	1		1				4	1			1	1		3
53	MaC3H33		3						3			5	1		1				7	2						2
20	MaC3H34				1				1			1							1	3		1				4
6	MaC3H35		2						2										0	2	2			1		5
27	MaC3H36								0			2	1		1				4	2						2
44	MaC3H37			1					1	1		2	1			1			4	3		1	2			6
17	MaC3H38	1	1						2			2							2		1	1	2			4
31	MaC3H39								0			6							6		2	1		1		4
43	MaC3H40				1				1			3							3	3	2	2		1		8
19	MaC3H41			1					1			3			1				4	3		1			1	5
2	MaC3H42								0			6	1						7	1		1	1			3
46	MaC3H43			1	1				2			1			1				2	6						6
8	MaC3H44		1						1			1	1						2	1		1				2
22	MaC3H45								0		2	1						1	4	3			3			6
34	MaC3H46								0										0	2	1	2				5
36	MaC3H47	1							1		1						1		2	1			1			2
29	MaC3H48				1				1		1	5	1						7	4	1			1		6
41	MaC3H49			1				1	2			4							4	1	1					2
30	MaC3H50		1	1	1				3		1	5							6					2		2
35	MaC3H51	1		1					2		1	5			1				7	2	2	1				5
3	MaC3H52		1						1			3							3	2			1			3
15	MaC3H53		1						1										0	1			2			3
26	MaC3H54		1						1		1	5				1			7	2			1	1		4
13	MaC3H55		1		1				2			3	1						4		1					1
16	MaC3H56				1				1		1		1		1				3		1		2			3
