# Supplementary material for: Identification and Expression Analysis of CCCH Zinc Finger Proteins in Mulberry (Morus alba)
Source: Int J Mol Sci. 2025 Sep 28;26(19):9490. doi: 10.3390/ijms26199490 (PMC12524820; doi:10.3390/ijms26199490)
Supplement: Supplementary file 1 [file ijms-26-09490-s001.zip › Supplementary Materials/Table S8.xls]

## Sheet: Sheet1
Table S8 Gene ontology (GO) annotation analysis of mulberry CCCH proteins.
Class	GO_Name	GO_ID	GenesOfSelectedSetInGOterm
Molecular function	mRNA binding	GO:0003729	XM_024165356.1-0,XM_024170360.1-0,XM_010111918.2-0,XM_010090035.2-0,XM_010098254.2-0,XM_010110597.2-0,XM_010110511.2-0,XM_024172506.1-0,
Molecular function	RNA binding	GO:0003723	XM_024165356.1-0,XM_024170360.1-0,XM_010111918.2-0,XM_010090035.2-0,XM_010098254.2-0,XM_010110597.2-0,XM_010110511.2-0,XM_024172506.1-0,
Molecular function	nucleic acid binding	GO:0003676	XM_024165356.1-0,XM_024170360.1-0,XM_010111918.2-0,XM_010090035.2-0,XM_010098254.2-0,XM_010110597.2-0,XM_010110511.2-0,XM_024172506.1-0,
Molecular function	DNA-binding transcription factor activity	GO:0003700	XM_010110830.1-0,XM_024162439.1-0,XM_010090035.2-0,XM_010098254.2-0,XM_010110597.2-0,XM_010103125.2-0,
Molecular function	transcription regulator activity	GO:0140110	XM_010110830.1-0,XM_024162439.1-0,XM_010090035.2-0,XM_010098254.2-0,XM_010110597.2-0,XM_010103125.2-0,
Molecular function	heterocyclic compound binding	GO:1901363	XM_024165356.1-0,XM_024170360.1-0,XM_010111918.2-0,XM_010090035.2-0,XM_010098254.2-0,XM_010110597.2-0,XM_010110511.2-0,XM_024172506.1-0,
Molecular function	obsolete organic cyclic compound binding	GO:0097159	XM_024165356.1-0,XM_024170360.1-0,XM_010111918.2-0,XM_010090035.2-0,XM_010098254.2-0,XM_010110597.2-0,XM_010110511.2-0,XM_024172506.1-0,
Molecular function	small molecule binding	GO:0036094	XM_024165356.1-0,XM_024170360.1-0,XM_010111918.2-0,XM_010090035.2-0,XM_010098254.2-0,XM_010110597.2-0,XM_010110511.2-0,XM_024172506.1-0,
Biological process	mRNA metabolic process	GO:0016071	XM_024165356.1-0,XM_010104852.2-0,XM_010090035.2-0,XM_010098254.2-0,XM_010110597.2-0,
Biological process	RNA metabolic process	GO:0016070	XM_024165356.1-0,XM_010110830.1-0,XM_024162439.1-0,XM_010104852.2-0,XM_010090035.2-0,XM_010098254.2-0,XM_010110597.2-0,XM_010103125.2-0,
Biological process	gene expression	GO:0010467	XM_024165356.1-0,XM_010110830.1-0,XM_024162439.1-0,XM_010104852.2-0,XM_010090035.2-0,XM_010098254.2-0,XM_010110597.2-0,XM_010103125.2-0,
Biological process	regulation of RNA metabolic process	GO:0051252	XM_024165356.1-0,XM_010110830.1-0,XM_024162439.1-0,XM_010090035.2-0,XM_010098254.2-0,XM_010110597.2-0,XM_010103125.2-0,
Biological process	obsolete regulation of cellular macromolecule biosynthetic process	GO:2000112	XM_024165356.1-0,XM_010110830.1-0,XM_024162439.1-0,XM_010090035.2-0,XM_010098254.2-0,XM_010110597.2-0,XM_010103125.2-0,
Biological process	regulation of nucleobase-containing compound metabolic process	GO:0019219	XM_024165356.1-0,XM_010110830.1-0,XM_024162439.1-0,XM_010090035.2-0,XM_010098254.2-0,XM_010110597.2-0,XM_010103125.2-0,
Biological process	obsolete regulation of cellular biosynthetic process	GO:0031326	XM_024165356.1-0,XM_010110830.1-0,XM_024162439.1-0,XM_010090035.2-0,XM_010098254.2-0,XM_010110597.2-0,XM_010103125.2-0,
Biological process	nucleic acid metabolic process	GO:0090304	XM_024165356.1-0,XM_010110830.1-0,XM_024162439.1-0,XM_010104852.2-0,XM_010090035.2-0,XM_010098254.2-0,XM_010110597.2-0,XM_010103125.2-0,
Biological process	regulation of gene expression	GO:0010468	XM_024165356.1-0,XM_010110830.1-0,XM_024162439.1-0,XM_010090035.2-0,XM_010098254.2-0,XM_010110597.2-0,XM_010103125.2-0,
Biological process	macromolecule biosynthetic process	GO:0009059	XM_024165356.1-0,XM_010110830.1-0,XM_024162439.1-0,XM_010104852.2-0,XM_010090035.2-0,XM_010098254.2-0,XM_010110597.2-0,XM_010103125.2-0,
Biological process	nucleobase-containing compound metabolic process	GO:0006139	XM_024165356.1-0,XM_010110830.1-0,XM_024162439.1-0,XM_010104852.2-0,XM_010090035.2-0,XM_010098254.2-0,XM_010110597.2-0,XM_010103125.2-0,
Biological process	regulation of macromolecule biosynthetic process	GO:0010556	XM_024165356.1-0,XM_010110830.1-0,XM_024162439.1-0,XM_010090035.2-0,XM_010098254.2-0,XM_010110597.2-0,XM_010103125.2-0,
Biological process	obsolete regulation of nitrogen compound metabolic process	GO:0051171	XM_024165356.1-0,XM_010110830.1-0,XM_024162439.1-0,XM_010090035.2-0,XM_010098254.2-0,XM_010110597.2-0,XM_010103125.2-0,
Biological process	RNA biosynthetic process	GO:0032774	XM_010110830.1-0,XM_024162439.1-0,XM_010104852.2-0,XM_010090035.2-0,XM_010098254.2-0,XM_010110597.2-0,XM_010103125.2-0,
Biological process	regulation of primary metabolic process	GO:0080090	XM_024165356.1-0,XM_010110830.1-0,XM_024162439.1-0,XM_010090035.2-0,XM_010098254.2-0,XM_010110597.2-0,XM_010103125.2-0,
Biological process	regulation of biosynthetic process	GO:0009889	XM_024165356.1-0,XM_010110830.1-0,XM_024162439.1-0,XM_010090035.2-0,XM_010098254.2-0,XM_010110597.2-0,XM_010103125.2-0,
Biological process	nucleic acid biosynthetic process	GO:0141187	XM_010110830.1-0,XM_024162439.1-0,XM_010104852.2-0,XM_010090035.2-0,XM_010098254.2-0,XM_010110597.2-0,XM_010103125.2-0,
Biological process	obsolete regulation of cellular metabolic process	GO:0031323	XM_024165356.1-0,XM_010110830.1-0,XM_024162439.1-0,XM_010090035.2-0,XM_010098254.2-0,XM_010110597.2-0,XM_010103125.2-0,
Biological process	regulation of macromolecule metabolic process	GO:0060255	XM_024165356.1-0,XM_010110830.1-0,XM_024162439.1-0,XM_010090035.2-0,XM_010098254.2-0,XM_010110597.2-0,XM_010103125.2-0,
Biological process	nucleobase-containing compound biosynthetic process	GO:0034654	XM_010110830.1-0,XM_024162439.1-0,XM_010104852.2-0,XM_010090035.2-0,XM_010098254.2-0,XM_010110597.2-0,XM_010103125.2-0,
Biological process	regulation of DNA-templated transcription	GO:0006355	XM_010110830.1-0,XM_024162439.1-0,XM_010090035.2-0,XM_010098254.2-0,XM_010110597.2-0,XM_010103125.2-0,
Biological process	regulation of RNA biosynthetic process	GO:2001141	XM_010110830.1-0,XM_024162439.1-0,XM_010090035.2-0,XM_010098254.2-0,XM_010110597.2-0,XM_010103125.2-0,
Biological process	obsolete regulation of nucleic acid-templated transcription	GO:1903506	XM_010110830.1-0,XM_024162439.1-0,XM_010090035.2-0,XM_010098254.2-0,XM_010110597.2-0,XM_010103125.2-0,
Biological process	DNA-templated transcription	GO:0006351	XM_010110830.1-0,XM_024162439.1-0,XM_010090035.2-0,XM_010098254.2-0,XM_010110597.2-0,XM_010103125.2-0,
Biological process	regulation of metabolic process	GO:0019222	XM_024165356.1-0,XM_010110830.1-0,XM_024162439.1-0,XM_010090035.2-0,XM_010098254.2-0,XM_010110597.2-0,XM_010103125.2-0,
Biological process	biosynthetic process	GO:0009058	XM_024165356.1-0,XM_010110830.1-0,XM_024162439.1-0,XM_010104852.2-0,XM_010090035.2-0,XM_010098254.2-0,XM_010110597.2-0,XM_010103125.2-0,
Biological process	negative regulation of biological process	GO:0048519	XM_024165356.1-0,XM_024162439.1-0,XM_010090035.2-0,XM_010098254.2-0,XM_010110597.2-0,
Biological process	macromolecule metabolic process	GO:0043170	XM_024165356.1-0,XM_010110830.1-0,XM_024162439.1-0,XM_010104852.2-0,XM_010090035.2-0,XM_010098254.2-0,XM_010110597.2-0,XM_010103125.2-0,
Biological process	regulation of cellular process	GO:0050794	XM_024165356.1-0,XM_010110830.1-0,XM_024162439.1-0,XM_010090035.2-0,XM_010098254.2-0,XM_010110597.2-0,XM_010103125.2-0,
Biological process	regulation of biological process	GO:0050789	XM_024165356.1-0,XM_010110830.1-0,XM_024162439.1-0,XM_010090035.2-0,XM_010098254.2-0,XM_010110597.2-0,XM_010103125.2-0,
Biological process	primary metabolic process	GO:0044238	XM_024165356.1-0,XM_010110830.1-0,XM_024162439.1-0,XM_010104852.2-0,XM_010090035.2-0,XM_010098254.2-0,XM_010110597.2-0,XM_010103125.2-0,
Biological process	biological regulation	GO:0065007	XM_024165356.1-0,XM_010110830.1-0,XM_024162439.1-0,XM_010090035.2-0,XM_010098254.2-0,XM_010110597.2-0,XM_010103125.2-0,
