# Supplementary material for: Identification and Expression Analysis of CCCH Zinc Finger Proteins in Mulberry (Morus alba)
Source: Int J Mol Sci. 2025 Sep 28;26(19):9490. doi: 10.3390/ijms26199490 (PMC12524820; doi:10.3390/ijms26199490)
Supplement: Supplementary file 1 [file ijms-26-09490-s001.zip › Supplementary Materials/Table S9.xls]

## Sheet: Sheet1
Table S9 Primers used for the qRT-PCR analysis of CCCH gene expression.
name	Primer-F	Primer-R
MaC3H1	CGCTGACGCCGATTCTGA	AGCCTTCTCGCCTGGATGA
MaC3H2	GGGCAGGATTGGTGGTAGGA	CGGCAAGTGAAGCAGCGAC
MaC3H6	ATGGGGTATTTGAGTGCTGGTT	GAGTGCCTGTTCGGGGAGA
MaC3H10	TCAAATCCGACCGTCCAAAT	GAAGGACTGGAGACGGAGAATG
MaC3H11	CTGTATGCTTCAACTGGTTCCG	CCAAGGGCAAGTGGGGTAA
MaC3H14	TGGTGGTAGGAGGCAATGAGG	CAAACGGGCATTCGGTCC
MaC3H15	CGGTGCTGCTTTTCCTACTACA	GCCTTGTCCGTTCACCTCTATT
MaC3H16	AATGGTAGCCGCTTTGTATGGT	TTATCTGGGTCGCAGGAACG
MaC3H18	CTCCACCTGGTCCCGCTTCT	CCTGTCTGGCGACATATCTGCT
MaC3H21	TGAGCGTGGGAACTTGATTGA	TGGGTATGCTGGAGGGTGTC
MaC3H24	CAACAAATGGCAGCAGACCG	GAAGTGGCACCTGTGACCGT
MaC3H25	ACCGTGCGGTCGATGAGG	TGGCGGCGTAGTTGTGCTT
MaC3H29	ACAACACGGAGGAGAAAAGGAA	TTGGCACCATTTCGGCAC
MaC3H31	GGTCAGGGATCACCGAAAGC	CACCGTGTCACCACCACAAACT
MaC3H33	CCGGATGTACGAGTTCAAGGTG	GGCGGAAGTCAGGGCAGA
MaC3H40	CGCCAGAAAACGCCACCT	CCTTTTCCGAAGCCGTCAAT
MaC3H42	ACTTTCTGCTGAGGAGGAGGC	ATCAAGAGGCGGATGTCGG
MaActin	GTCCTCTTCCAACCATCTCT	ATCTCCTTGCTCATCCTGTC
